# Supplementary material for: Safety of Influenza A H1N1pdm09 Vaccines: An Overview of Systematic Reviews
Source: Front Immunol. 2021 Oct 28;12:740048. doi: 10.3389/fimmu.2021.740048 (PMC8581668; doi:10.3389/fimmu.2021.740048)
Supplement: Supplementary file 3 [file Table_3.xlsx]

## Sheet: Direct_comparison meta-analysis
Supplementary Table 3: Direct meta-analysis comparisons of short-term adverse events extracted from Manzoli el al., 2011.
OUTCOME/COMPARISON	N	Number of RCTs	RR (95% CI)	N	Number of RCTs	RR (95% CI)	N	Number of RCTs	RR (95% CI)	Adjuvants included	Comment
	ANY LOCAL EVENT			ANY SYSTEMIC EVENT			PAIN AT INJECTION SITE				Data on "n" lacking
Higher dose vs lower dose
Non-adjuvanted											Studies with lower risk of bias included
one dose	4178	6	1.05 (0.93-1.19)	4183	6	1.06 (0.93-1.21)	2200	5	1.10 (0.91-1.32)
two doses	11576	6	1.20 (0.96-1.51)	11852	7	1.22 (1.07-1.39)	4037	9	1.13 (0.98-1.30)
Adjuvanted
one dose*	1210	1	1.31 (0.96-1.79)	1210	1	1.02 (0.72-1.46)				*Alu	No studies with lower risk of bias included
one dose #							391	3	1.15 (0.99-1.33)	# MF-59
two doses*	1915	1	1.45 (0.87-2.42)	1915	1	1.08 (0.85-1.36)				*Alu
two doses *#							1362	3	1.01 (0.75-1.37)	#MF59, *Alu
Adjuvanted vs non-adjuvanted
one dose*	1650	1	2.49 (1.74-3.57)	1650	1	0.72 (0.49-1.05)				* Alu	No studies with lower risk of bias included except ¤
one dose #&							232	2	2.58 (1.71-3.87)	#MF-59, &AS03
two doses*	10917	1	4.91 (2.35-10.25)	11157	2	0.93 (0.72-1.21)¤				*Alu
Two doses*#&							1862	3	1.79 (0.92-3.48)	#MF-59, &AS03, *Alu
Stratified, type of adjuvant
Alu, one dose	1650	1	2.49 (1.74-3.57)	1650	1	0.72 (0.49-1.05)	101	1	2.07 (1.41-3.03)		No studies with lower risk of bias included
MF-59, one dose							101	1	2.07 (1.41-3.03)
AS03, one dose							131	1	3.68 (2.38-5.69)
Alu, two doses	10917	1	4.91 (2.35-10.25)	11157	2	0.91 (0.73-1.13)	1650	1	1.19 (0.51-2.77)
MF-59, two doses							51	1	2.03 (1.15-3.60)
AS03, two doses							131	1	3.68 (2.38-5.69)
SERIOUS ADVERSE EVENTS	number of patients, N	number of RCTs	Events/rate
Deaths	16725	18	none
Other, full recovery within 10 days	16725	18	3
Overall rate (18 RCTs)	16725	18	0.000179372
Definitions adverse events used in Manzolli 2011, from CPMP:
https://www.ema.europa.eu/en/documents/scientific-guideline/note-guidance-harmonisation-requirements-influenza-vaccines_en.pdf
