# Supplementary material for: Safety of Influenza A H1N1pdm09 Vaccines: An Overview of Systematic Reviews
Source: Front Immunol. 2021 Oct 28;12:740048. doi: 10.3389/fimmu.2021.740048 (PMC8581668; doi:10.3389/fimmu.2021.740048)
Supplement: Supplementary file 4 [file Table_4.xlsx]

## Sheet: Ark1
Supplementary Table 4. Primary studies included in systematic reviews on H1N1pdm09 vaccination and GBS.
STUDIES INCLUDED IN SYSTEMATIC REVIEWS ON GBS
	Martin Aries, 2015	Wachira, 2019	Demichelli, 2018	Sanz Fadrique, 2019*
Andrews et al. (2011)	x	x
Bardage et al. (2011)		x
Baxter et al. (2017)		x
Grimaldi -Bensouda et al. (2011)	x	x	x
Crawford (2012)	x
Dieleman et al. (2011)	x	x	x
De Wals et al. (2012)	x
Ghaderi et al. (2016)		x		x
Greene et al. (2012)	x
Huang et al. (2013)	x	x
Kim et al. (2015)				x
Lee et al. (2011)		x
McCarthy et al. (2013)	x	x
MMWR (2010)	x
Moro et al. (2013)		x
Nordin et al. (2014)		x
Polakowski et al.(2013)	x
Prestel et al. (2014)	x	x
Romio et al.(2014)	x
Sipila and Soiluhanninen (2014)		x
Tokars et al. (2012)	x
Vellozi et al. (2014)	x
Wise et al. (2012)	x
Yih et al. (2012)	x	x
Total number of studies	16	14	2	2
				*update of Martin Aries 2015
